# Supplementary material for: Non-Pharmacological Management of Urge Urinary Incontinence in Women between 40 and 65 Years Old: A Systematic Review
Source: Nurs Rep. 2024 Jan 9;14(1):174–96. doi: 10.3390/nursrep14010015 (PMC10801617; doi:10.3390/nursrep14010015)
Supplement: Supplementary file 1 [file nursrep-14-00015-s001.zip]

Archive with 1 entries (1 files):
- nursrep-2708642-supplementary.pdf
